# Supplementary material for: Bioinformatic Identification and Expression Analysis of Banana MicroRNAs and Their Targets
Source: PLoS One. 2015 Apr 9;10(4):e0123083. doi: 10.1371/journal.pone.0123083 (PMC4391839; doi:10.1371/journal.pone.0123083)
Supplement: S1 Table — (XLS) [file pone.0123083.s002.xls]

## Sheet: Supp.T1
miRNA_Acc.	Target_Acc.	Expectation	UPE	miRNA_start	miRNA_end	Target_start	Target_end	miRNA_aligned_fragment	Target_aligned_fragment	Inhibition	Target_Desc.	multiplicity
mac-miR156	GSMUA_Achr8T23820_001	1	10.389	1	22	1307	1328	GUUGACAGAAGAUAGAGAGCAC	GUGCUCUCUCUCUUCUGUCAAC	Cleavage	Hypothetical protein	1
mac-miR156	GSMUA_Achr10T23280_001	1	19.076	1	22	1262	1283	GUUGACAGAAGAUAGAGAGCAC	GUGCUCUCUCUCUUCUGUCAAC	Cleavage	Putative Squamosa promoter-binding-like protein 12	1
mac-miR156	GSMUA_Achr3T27750_001	1	16.579	1	22	1133	1154	GUUGACAGAAGAUAGAGAGCAC	GUGCUCUCUCUCUUCUGUCAAC	Cleavage	Putative Squamosa promoter-binding-like protein 12	1
mac-miR156	GSMUA_Achr6T36010_001	1	16.529	1	22	1118	1139	GUUGACAGAAGAUAGAGAGCAC	GUGCUCUCUCUCUUCUGUCAAC	Cleavage	Putative Squamosa promoter-binding-like protein 12	1
mac-miR156	GSMUA_Achr9T23140_001	1	22.795	1	22	983	1004	GUUGACAGAAGAUAGAGAGCAC	GUGCUCUCUCUCUUCUGUCAAC	Cleavage	Putative Squamosa promoter-binding-like protein 12	1
mac-miR156	GSMUA_Achr6T22280_001	1	18.86	1	22	902	923	GUUGACAGAAGAUAGAGAGCAC	GUGCUCUCUCUCUUCUGUCAAC	Cleavage	Putative Squamosa promoter-binding-like protein 17	1
mac-miR156	GSMUA_Achr3T11170_001	1	15.348	1	22	656	677	GUUGACAGAAGAUAGAGAGCAC	GUGCUCUCUCUCUUCUGUCAAC	Cleavage	Putative Squamosa promoter-binding-like protein 17	1
mac-miR156	GSMUA_Achr9T27660_001	1	15.43	1	22	770	791	GUUGACAGAAGAUAGAGAGCAC	GUGCUCUCUCUCUUCUGUCAAC	Cleavage	Putative Squamosa promoter-binding-like protein 17	1
mac-miR156	GSMUA_Achr4T01450_001	1	18.777	1	22	755	776	GUUGACAGAAGAUAGAGAGCAC	GUGCUCUCUCUCUUCUGUCAAC	Cleavage	Whole genome shotgun sequence of line PN40024, scaffold_7.assembly12x (Fragment)	1
mac-miR156	GSMUA_Achr4T12470_001	1	20.814	1	22	815	836	GUUGACAGAAGAUAGAGAGCAC	GUGCUCUCUCUCUUCUGUCAAC	Cleavage	Putative uncharacterized protein Sb04g004940	1
mac-miR156	GSMUA_Achr7T02020_001	1	15.6	1	22	698	719	GUUGACAGAAGAUAGAGAGCAC	GUGCUCUCUCUCUUCUGUCAAC	Cleavage	Putative Squamosa promoter-binding-like protein 17	1
mac-miR156	GSMUA_Achr4T05720_001	1	23.807	1	22	761	782	GUUGACAGAAGAUAGAGAGCAC	GUGCUCUCUCUCUUCUGUCAAC	Cleavage	Putative Squamosa promoter-binding-like protein 12	1
mac-miR156	GSMUA_Achr8T25550_001	1	18.115	1	22	692	713	GUUGACAGAAGAUAGAGAGCAC	GUGCUCUCUCUCUUCUGUCAAC	Cleavage	Putative Squamosa promoter-binding-like protein 17	1
mac-miR156	GSMUA_Achr9T20220_001	1	16.269	1	22	413	434	GUUGACAGAAGAUAGAGAGCAC	GUGCUCUCUCUCUUCUGUCAAC	Cleavage	Putative Squamosa promoter-binding-like protein 17	1
mac-miR156	GSMUA_Achr5T21990_001	1.5	24.577	1	22	1067	1088	GUUGACAGAAGAUAGAGAGCAC	GUGCUCUCUCUCUUCUGUCAGC	Cleavage	Putative Squamosa promoter-binding-like protein 12	1
mac-miR156	GSMUA_Achr5T25090_001	1.5	17.232	1	22	866	887	GUUGACAGAAGAUAGAGAGCAC	GUGCUCUCUCUCUUCUGUCAGC	Cleavage	Putative Squamosa promoter-binding-like protein 18	1
mac-miR156	GSMUA_Achr4T03880_001	1.5	20.393	1	22	620	641	GUUGACAGAAGAUAGAGAGCAC	GUGCUCUCUCUCUUCUGUCAGC	Cleavage	Putative Squamosa promoter-binding-like protein 17	1
mac-miR156	GSMUA_Achr10T02970_001	2	21.287	1	22	1259	1280	GUUGACAGAAGAUAGAGAGCAC	GUGCUCUCUCUCUUCUGUCAAA	Cleavage	Putative Squamosa promoter-binding-like protein 12	1
mac-miR156	GSMUA_Achr3T05360_001	2	23.986	1	22	1121	1142	GUUGACAGAAGAUAGAGAGCAC	GUGCUCUCUCUCUUCUGUCAAA	Cleavage	Putative Squamosa promoter-binding-like protein 12	1
mac-miR156	GSMUA_Achr9T14160_001	2	19.375	1	22	1118	1139	GUUGACAGAAGAUAGAGAGCAC	GUGCUCUCUCUCUUCUGUCAAA	Cleavage	Putative Squamosa promoter-binding-like protein 12	1
mac-miR156	GSMUA_Achr2T06150_001	2.5	7.922	1	22	869	890	GUUGACAGAAGAUAGAGAGCAC	GUGCUCUCUCUCUUCUGUCAUC	Cleavage	Putative Squamosa promoter-binding-like protein 16	1
mac-miR156	GSMUA_Achr9T29330_001	2.5	16.508	1	22	836	857	GUUGACAGAAGAUAGAGAGCAC	GUGCUCUCUCUCUUCUGUCAUC	Cleavage	Putative OsSPL16 - SBP-box gene family member, expressed	1
mac-miR156	GSMUA_Achr9T01380_001	2.5	14.056	1	22	872	893	GUUGACAGAAGAUAGAGAGCAC	GUGCUCUCUCUCUUCUGUCAUC	Cleavage	Putative OsSPL16 - SBP-box gene family member, expressed	1
mac-miR156	GSMUA_AchrUn_randomT08380_001	2.5	12.635	1	22	878	899	GUUGACAGAAGAUAGAGAGCAC	GUGCUCUCUCUCUUCUGUCAUC	Cleavage	Putative Squamosa promoter-binding-like protein 18	1
mac-miR156	GSMUA_Achr6T06030_001	2.5	12.705	1	22	818	839	GUUGACAGAAGAUAGAGAGCAC	GUGCUCUCUCUCUUCUGUCAUC	Cleavage	Putative uncharacterized protein	1
mac-miR156a-5p	GSMUA_Achr11T19580_001	0	15.478	1	20	806	825	UGACAGAAGAGAGUGAGCAC	GUGCUCACUCUCUUCUGUCA	Cleavage	Putative Squamosa promoter-binding-like protein 18	1
mac-miR156a-5p	GSMUA_Achr5T22630_001	1	16.633	1	20	1115	1134	UGACAGAAGAGAGUGAGCAC	GUGCUUGCUCUCUUCUGUCA	Cleavage	Squamosa promoter-binding-like protein 12	1
mac-miR156a-5p	GSMUA_Achr8T23820_001	1	8.758	1	20	1307	1326	UGACAGAAGAGAGUGAGCAC	GUGCUCUCUCUCUUCUGUCA	Cleavage	Hypothetical protein	1
mac-miR156a-5p	GSMUA_Achr10T02970_001	1	21.987	1	20	1259	1278	UGACAGAAGAGAGUGAGCAC	GUGCUCUCUCUCUUCUGUCA	Cleavage	Putative Squamosa promoter-binding-like protein 12	1
mac-miR156a-5p	GSMUA_Achr10T23280_001	1	19.063	1	20	1262	1281	UGACAGAAGAGAGUGAGCAC	GUGCUCUCUCUCUUCUGUCA	Cleavage	Putative Squamosa promoter-binding-like protein 12	1
mac-miR156a-5p	GSMUA_Achr3T27750_001	1	17.967	1	20	1133	1152	UGACAGAAGAGAGUGAGCAC	GUGCUCUCUCUCUUCUGUCA	Cleavage	Putative Squamosa promoter-binding-like protein 12	1
mac-miR156a-5p	GSMUA_Achr3T05360_001	1	23.441	1	20	1121	1140	UGACAGAAGAGAGUGAGCAC	GUGCUCUCUCUCUUCUGUCA	Cleavage	Putative Squamosa promoter-binding-like protein 12	1
mac-miR156a-5p	GSMUA_Achr9T14160_001	1	20.109	1	20	1118	1137	UGACAGAAGAGAGUGAGCAC	GUGCUCUCUCUCUUCUGUCA	Cleavage	Putative Squamosa promoter-binding-like protein 12	1
mac-miR156a-5p	GSMUA_Achr6T36010_001	1	16.624	1	20	1118	1137	UGACAGAAGAGAGUGAGCAC	GUGCUCUCUCUCUUCUGUCA	Cleavage	Putative Squamosa promoter-binding-like protein 12	1
mac-miR156a-5p	GSMUA_Achr5T21990_001	1	22.716	1	20	1067	1086	UGACAGAAGAGAGUGAGCAC	GUGCUCUCUCUCUUCUGUCA	Cleavage	Putative Squamosa promoter-binding-like protein 12	1
mac-miR156a-5p	GSMUA_Achr9T23140_001	1	22.669	1	20	983	1002	UGACAGAAGAGAGUGAGCAC	GUGCUCUCUCUCUUCUGUCA	Cleavage	Putative Squamosa promoter-binding-like protein 12	1
mac-miR156a-5p	GSMUA_Achr5T25090_001	1	18.393	1	20	866	885	UGACAGAAGAGAGUGAGCAC	GUGCUCUCUCUCUUCUGUCA	Cleavage	Putative Squamosa promoter-binding-like protein 18	1
mac-miR156a-5p	GSMUA_Achr6T22280_001	1	22.248	1	20	902	921	UGACAGAAGAGAGUGAGCAC	GUGCUCUCUCUCUUCUGUCA	Cleavage	Putative Squamosa promoter-binding-like protein 17	1
mac-miR156a-5p	GSMUA_Achr2T06150_001	1	5.719	1	20	869	888	UGACAGAAGAGAGUGAGCAC	GUGCUCUCUCUCUUCUGUCA	Cleavage	Putative Squamosa promoter-binding-like protein 16	1
mac-miR156a-5p	GSMUA_Achr3T11170_001	1	16.031	1	20	656	675	UGACAGAAGAGAGUGAGCAC	GUGCUCUCUCUCUUCUGUCA	Cleavage	Putative Squamosa promoter-binding-like protein 17	1
mac-miR156a-5p	GSMUA_Achr9T29330_001	1	15.7	1	20	836	855	UGACAGAAGAGAGUGAGCAC	GUGCUCUCUCUCUUCUGUCA	Cleavage	Putative OsSPL16 - SBP-box gene family member, expressed	1
mac-miR156a-5p	GSMUA_Achr9T01380_001	1	15.235	1	20	872	891	UGACAGAAGAGAGUGAGCAC	GUGCUCUCUCUCUUCUGUCA	Cleavage	Putative OsSPL16 - SBP-box gene family member, expressed	1
mac-miR156a-5p	GSMUA_AchrUn_randomT08380_001	1	12.59	1	20	878	897	UGACAGAAGAGAGUGAGCAC	GUGCUCUCUCUCUUCUGUCA	Cleavage	Putative Squamosa promoter-binding-like protein 18	1
mac-miR156a-5p	GSMUA_Achr6T06030_001	1	13.106	1	20	818	837	UGACAGAAGAGAGUGAGCAC	GUGCUCUCUCUCUUCUGUCA	Cleavage	Putative uncharacterized protein	1
mac-miR156a-5p	GSMUA_Achr9T27660_001	1	19.758	1	20	770	789	UGACAGAAGAGAGUGAGCAC	GUGCUCUCUCUCUUCUGUCA	Cleavage	Putative Squamosa promoter-binding-like protein 17	1
mac-miR156a-5p	GSMUA_Achr4T01450_001	1	14.156	1	20	755	774	UGACAGAAGAGAGUGAGCAC	GUGCUCUCUCUCUUCUGUCA	Cleavage	Whole genome shotgun sequence of line PN40024, scaffold_7.assembly12x (Fragment)	1
mac-miR156a-5p	GSMUA_AchrUn_randomT05850_001	1	12.614	1	20	800	819	UGACAGAAGAGAGUGAGCAC	GUGCUCUCUCUCUUCUGUCA	Cleavage	Putative Squamosa promoter-binding-like protein 16	1
mac-miR156a-5p	GSMUA_Achr4T12470_001	1	21.18	1	20	815	834	UGACAGAAGAGAGUGAGCAC	GUGCUCUCUCUCUUCUGUCA	Cleavage	Putative uncharacterized protein Sb04g004940	1
mac-miR156a-5p	GSMUA_AchrUn_randomT21900_001	1	17.616	1	20	767	786	UGACAGAAGAGAGUGAGCAC	GUGCUCUCUCUCUUCUGUCA	Cleavage	Putative Squamosa promoter-binding-like protein 16	1
mac-miR156a-3p	GSMUA_Achr10T30820_001	2.5	16.868	1	21	44	64	GCUCACUUCUCUUCCUGUCAG	UUGACGGGAAGAGAAAUGAGU	Cleavage	ELMO/CED-12 family protein, putative, expressed	1
mac-miR156a-3p	GSMUA_Achr3T32090_001	3	18.46	1	22	192	213	GCUCACUUCUCUUCCUGUCAGC	GGUGACGGGGGGAGUGGUGAGC	Cleavage	CTP synthase 1	1
mac-miR156a-3p	GSMUA_Achr9T29620_001	3	23.186	1	20	167	186	GCUCACUUCUCUUCCUGUCA	UGACCGGAAGGGAAGCGAGC	Cleavage	Putative Abscisic acid 8'-hydroxylase 3	1
mac-miR156d	GSMUA_Achr8T23820_001	1	8.606	1	21	1307	1327	UUGACAGAAGAUAGAGAGCAC	GUGCUCUCUCUCUUCUGUCAA	Cleavage	Hypothetical protein	1
mac-miR156d	GSMUA_Achr10T02970_001	1	21.503	1	21	1259	1279	UUGACAGAAGAUAGAGAGCAC	GUGCUCUCUCUCUUCUGUCAA	Cleavage	Putative Squamosa promoter-binding-like protein 12	1
mac-miR156d	GSMUA_Achr10T23280_001	1	18.63	1	21	1262	1282	UUGACAGAAGAUAGAGAGCAC	GUGCUCUCUCUCUUCUGUCAA	Cleavage	Putative Squamosa promoter-binding-like protein 12	1
mac-miR156d	GSMUA_Achr3T27750_001	1	17.802	1	21	1133	1153	UUGACAGAAGAUAGAGAGCAC	GUGCUCUCUCUCUUCUGUCAA	Cleavage	Putative Squamosa promoter-binding-like protein 12	1
mac-miR156d	GSMUA_Achr3T05360_001	1	23.674	1	21	1121	1141	UUGACAGAAGAUAGAGAGCAC	GUGCUCUCUCUCUUCUGUCAA	Cleavage	Putative Squamosa promoter-binding-like protein 12	1
mac-miR156d	GSMUA_Achr9T14160_001	1	20.384	1	21	1118	1138	UUGACAGAAGAUAGAGAGCAC	GUGCUCUCUCUCUUCUGUCAA	Cleavage	Putative Squamosa promoter-binding-like protein 12	1
mac-miR156d	GSMUA_Achr6T36010_001	1	16.503	1	21	1118	1138	UUGACAGAAGAUAGAGAGCAC	GUGCUCUCUCUCUUCUGUCAA	Cleavage	Putative Squamosa promoter-binding-like protein 12	1
mac-miR156d	GSMUA_Achr9T23140_001	1	22.81	1	21	983	1003	UUGACAGAAGAUAGAGAGCAC	GUGCUCUCUCUCUUCUGUCAA	Cleavage	Putative Squamosa promoter-binding-like protein 12	1
mac-miR156d	GSMUA_Achr6T22280_001	1	21.48	1	21	902	922	UUGACAGAAGAUAGAGAGCAC	GUGCUCUCUCUCUUCUGUCAA	Cleavage	Putative Squamosa promoter-binding-like protein 17	1
mac-miR156d	GSMUA_Achr3T11170_001	1	17.403	1	21	656	676	UUGACAGAAGAUAGAGAGCAC	GUGCUCUCUCUCUUCUGUCAA	Cleavage	Putative Squamosa promoter-binding-like protein 17	1
mac-miR156d	GSMUA_Achr9T27660_001	1	17.799	1	21	770	790	UUGACAGAAGAUAGAGAGCAC	GUGCUCUCUCUCUUCUGUCAA	Cleavage	Putative Squamosa promoter-binding-like protein 17	1
mac-miR156d	GSMUA_Achr4T01450_001	1	17.907	1	21	755	775	UUGACAGAAGAUAGAGAGCAC	GUGCUCUCUCUCUUCUGUCAA	Cleavage	Whole genome shotgun sequence of line PN40024, scaffold_7.assembly12x (Fragment)	1
mac-miR156d	GSMUA_Achr4T12470_001	1	21.083	1	21	815	835	UUGACAGAAGAUAGAGAGCAC	GUGCUCUCUCUCUUCUGUCAA	Cleavage	Putative uncharacterized protein Sb04g004940	1
mac-miR156d	GSMUA_Achr7T02020_001	1	17.245	1	21	698	718	UUGACAGAAGAUAGAGAGCAC	GUGCUCUCUCUCUUCUGUCAA	Cleavage	Putative Squamosa promoter-binding-like protein 17	1
mac-miR156d	GSMUA_Achr8T25550_001	1	16.246	1	21	692	712	UUGACAGAAGAUAGAGAGCAC	GUGCUCUCUCUCUUCUGUCAA	Cleavage	Putative Squamosa promoter-binding-like protein 17	1
mac-miR156d	GSMUA_Achr9T20220_001	1	16.178	1	21	413	433	UUGACAGAAGAUAGAGAGCAC	GUGCUCUCUCUCUUCUGUCAA	Cleavage	Putative Squamosa promoter-binding-like protein 17	1
mac-miR156d	GSMUA_Achr5T21990_001	1.5	23.579	1	21	1067	1087	UUGACAGAAGAUAGAGAGCAC	GUGCUCUCUCUCUUCUGUCAG	Cleavage	Putative Squamosa promoter-binding-like protein 12	1
mac-miR156d	GSMUA_Achr5T25090_001	1.5	18.084	1	21	866	886	UUGACAGAAGAUAGAGAGCAC	GUGCUCUCUCUCUUCUGUCAG	Cleavage	Putative Squamosa promoter-binding-like protein 18	1
mac-miR156d	GSMUA_Achr4T03880_001	1.5	20.347	1	21	620	640	UUGACAGAAGAUAGAGAGCAC	GUGCUCUCUCUCUUCUGUCAG	Cleavage	Putative Squamosa promoter-binding-like protein 17	1
mac-miR156d	GSMUA_Achr2T06150_001	2	7.491	1	21	869	889	UUGACAGAAGAUAGAGAGCAC	GUGCUCUCUCUCUUCUGUCAU	Cleavage	Putative Squamosa promoter-binding-like protein 16	1
mac-miR156d	GSMUA_Achr9T29330_001	2	15.895	1	21	836	856	UUGACAGAAGAUAGAGAGCAC	GUGCUCUCUCUCUUCUGUCAU	Cleavage	Putative OsSPL16 - SBP-box gene family member, expressed	1
mac-miR156d	GSMUA_Achr9T01380_001	2	14.988	1	21	872	892	UUGACAGAAGAUAGAGAGCAC	GUGCUCUCUCUCUUCUGUCAU	Cleavage	Putative OsSPL16 - SBP-box gene family member, expressed	1
mac-miR156d	GSMUA_AchrUn_randomT08380_001	2	12.77	1	21	878	898	UUGACAGAAGAUAGAGAGCAC	GUGCUCUCUCUCUUCUGUCAU	Cleavage	Putative Squamosa promoter-binding-like protein 18	1
mac-miR156d	GSMUA_Achr6T06030_001	2	12.7	1	21	818	838	UUGACAGAAGAUAGAGAGCAC	GUGCUCUCUCUCUUCUGUCAU	Cleavage	Putative uncharacterized protein	1
mac-miR156g	GSMUA_Achr8T23820_001	1	8.758	1	20	1307	1326	UGACAGAAGAUAGAGAGCAC	GUGCUCUCUCUCUUCUGUCA	Translation	Hypothetical protein	1
mac-miR156g	GSMUA_Achr10T02970_001	1	21.987	1	20	1259	1278	UGACAGAAGAUAGAGAGCAC	GUGCUCUCUCUCUUCUGUCA	Translation	Putative Squamosa promoter-binding-like protein 12	1
mac-miR156g	GSMUA_Achr10T23280_001	1	19.063	1	20	1262	1281	UGACAGAAGAUAGAGAGCAC	GUGCUCUCUCUCUUCUGUCA	Translation	Putative Squamosa promoter-binding-like protein 12	1
mac-miR156g	GSMUA_Achr3T27750_001	1	17.967	1	20	1133	1152	UGACAGAAGAUAGAGAGCAC	GUGCUCUCUCUCUUCUGUCA	Translation	Putative Squamosa promoter-binding-like protein 12	1
mac-miR156g	GSMUA_Achr3T05360_001	1	23.441	1	20	1121	1140	UGACAGAAGAUAGAGAGCAC	GUGCUCUCUCUCUUCUGUCA	Translation	Putative Squamosa promoter-binding-like protein 12	1
mac-miR156g	GSMUA_Achr9T14160_001	1	20.109	1	20	1118	1137	UGACAGAAGAUAGAGAGCAC	GUGCUCUCUCUCUUCUGUCA	Translation	Putative Squamosa promoter-binding-like protein 12	1
mac-miR156g	GSMUA_Achr6T36010_001	1	16.624	1	20	1118	1137	UGACAGAAGAUAGAGAGCAC	GUGCUCUCUCUCUUCUGUCA	Translation	Putative Squamosa promoter-binding-like protein 12	1
mac-miR156g	GSMUA_Achr5T21990_001	1	22.716	1	20	1067	1086	UGACAGAAGAUAGAGAGCAC	GUGCUCUCUCUCUUCUGUCA	Translation	Putative Squamosa promoter-binding-like protein 12	1
mac-miR156g	GSMUA_Achr9T23140_001	1	22.669	1	20	983	1002	UGACAGAAGAUAGAGAGCAC	GUGCUCUCUCUCUUCUGUCA	Translation	Putative Squamosa promoter-binding-like protein 12	1
mac-miR156g	GSMUA_Achr5T25090_001	1	18.393	1	20	866	885	UGACAGAAGAUAGAGAGCAC	GUGCUCUCUCUCUUCUGUCA	Translation	Putative Squamosa promoter-binding-like protein 18	1
mac-miR156g	GSMUA_Achr6T22280_001	1	22.248	1	20	902	921	UGACAGAAGAUAGAGAGCAC	GUGCUCUCUCUCUUCUGUCA	Translation	Putative Squamosa promoter-binding-like protein 17	1
mac-miR156g	GSMUA_Achr2T06150_001	1	5.719	1	20	869	888	UGACAGAAGAUAGAGAGCAC	GUGCUCUCUCUCUUCUGUCA	Translation	Putative Squamosa promoter-binding-like protein 16	1
mac-miR156g	GSMUA_Achr3T11170_001	1	16.031	1	20	656	675	UGACAGAAGAUAGAGAGCAC	GUGCUCUCUCUCUUCUGUCA	Translation	Putative Squamosa promoter-binding-like protein 17	1
mac-miR156g	GSMUA_Achr9T29330_001	1	15.7	1	20	836	855	UGACAGAAGAUAGAGAGCAC	GUGCUCUCUCUCUUCUGUCA	Translation	Putative OsSPL16 - SBP-box gene family member, expressed	1
mac-miR156g	GSMUA_Achr9T01380_001	1	15.235	1	20	872	891	UGACAGAAGAUAGAGAGCAC	GUGCUCUCUCUCUUCUGUCA	Translation	Putative OsSPL16 - SBP-box gene family member, expressed	1
mac-miR156g	GSMUA_AchrUn_randomT08380_001	1	12.59	1	20	878	897	UGACAGAAGAUAGAGAGCAC	GUGCUCUCUCUCUUCUGUCA	Translation	Putative Squamosa promoter-binding-like protein 18	1
mac-miR156g	GSMUA_Achr6T06030_001	1	13.106	1	20	818	837	UGACAGAAGAUAGAGAGCAC	GUGCUCUCUCUCUUCUGUCA	Translation	Putative uncharacterized protein	1
mac-miR156g	GSMUA_Achr9T27660_001	1	19.758	1	20	770	789	UGACAGAAGAUAGAGAGCAC	GUGCUCUCUCUCUUCUGUCA	Translation	Putative Squamosa promoter-binding-like protein 17	1
mac-miR156g	GSMUA_Achr4T01450_001	1	14.156	1	20	755	774	UGACAGAAGAUAGAGAGCAC	GUGCUCUCUCUCUUCUGUCA	Translation	Whole genome shotgun sequence of line PN40024, scaffold_7.assembly12x (Fragment)	1
mac-miR156g	GSMUA_AchrUn_randomT05850_001	1	12.614	1	20	800	819	UGACAGAAGAUAGAGAGCAC	GUGCUCUCUCUCUUCUGUCA	Translation	Putative Squamosa promoter-binding-like protein 16	1
mac-miR156g	GSMUA_Achr4T12470_001	1	21.18	1	20	815	834	UGACAGAAGAUAGAGAGCAC	GUGCUCUCUCUCUUCUGUCA	Translation	Putative uncharacterized protein Sb04g004940	1
mac-miR156g	GSMUA_AchrUn_randomT21900_001	1	17.616	1	20	767	786	UGACAGAAGAUAGAGAGCAC	GUGCUCUCUCUCUUCUGUCA	Translation	Putative Squamosa promoter-binding-like protein 16	1
mac-miR156g	GSMUA_Achr4T26940_001	1	20.894	1	20	686	705	UGACAGAAGAUAGAGAGCAC	GUGCUCUCUCUCUUCUGUCA	Translation	Hypothetical protein	1
mac-miR156h	GSMUA_Achr10T30820_001	2.5	16.868	1	21	44	64	GCUCACUUCUCUUCCUGUCAG	UUGACGGGAAGAGAAAUGAGU	Cleavage	ELMO/CED-12 family protein, putative, expressed	1
mac-miR156h	GSMUA_Achr3T32090_001	3	18.46	1	22	192	213	GCUCACUUCUCUUCCUGUCAGC	GGUGACGGGGGGAGUGGUGAGC	Cleavage	CTP synthase 1	1
mac-miR156h	GSMUA_Achr9T29620_001	3	23.186	1	20	167	186	GCUCACUUCUCUUCCUGUCA	UGACCGGAAGGGAAGCGAGC	Cleavage	Putative Abscisic acid 8'-hydroxylase 3	1
mac-miR157b-5p	GSMUA_Achr8T23820_001	1	8.606	1	21	1307	1327	UUGACAGAAGAUAGAGAGCAC	GUGCUCUCUCUCUUCUGUCAA	Cleavage	Hypothetical protein	1
mac-miR157b-5p	GSMUA_Achr10T02970_001	1	21.503	1	21	1259	1279	UUGACAGAAGAUAGAGAGCAC	GUGCUCUCUCUCUUCUGUCAA	Cleavage	Putative Squamosa promoter-binding-like protein 12	1
mac-miR157b-5p	GSMUA_Achr10T23280_001	1	18.63	1	21	1262	1282	UUGACAGAAGAUAGAGAGCAC	GUGCUCUCUCUCUUCUGUCAA	Cleavage	Putative Squamosa promoter-binding-like protein 12	1
mac-miR157b-5p	GSMUA_Achr3T27750_001	1	17.802	1	21	1133	1153	UUGACAGAAGAUAGAGAGCAC	GUGCUCUCUCUCUUCUGUCAA	Cleavage	Putative Squamosa promoter-binding-like protein 12	1
mac-miR157b-5p	GSMUA_Achr3T05360_001	1	23.674	1	21	1121	1141	UUGACAGAAGAUAGAGAGCAC	GUGCUCUCUCUCUUCUGUCAA	Cleavage	Putative Squamosa promoter-binding-like protein 12	1
mac-miR157b-5p	GSMUA_Achr9T14160_001	1	20.384	1	21	1118	1138	UUGACAGAAGAUAGAGAGCAC	GUGCUCUCUCUCUUCUGUCAA	Cleavage	Putative Squamosa promoter-binding-like protein 12	1
mac-miR157b-5p	GSMUA_Achr6T36010_001	1	16.503	1	21	1118	1138	UUGACAGAAGAUAGAGAGCAC	GUGCUCUCUCUCUUCUGUCAA	Cleavage	Putative Squamosa promoter-binding-like protein 12	1
mac-miR157b-5p	GSMUA_Achr9T23140_001	1	22.81	1	21	983	1003	UUGACAGAAGAUAGAGAGCAC	GUGCUCUCUCUCUUCUGUCAA	Cleavage	Putative Squamosa promoter-binding-like protein 12	1
mac-miR157b-5p	GSMUA_Achr6T22280_001	1	21.48	1	21	902	922	UUGACAGAAGAUAGAGAGCAC	GUGCUCUCUCUCUUCUGUCAA	Cleavage	Putative Squamosa promoter-binding-like protein 17	1
mac-miR157b-5p	GSMUA_Achr3T11170_001	1	17.403	1	21	656	676	UUGACAGAAGAUAGAGAGCAC	GUGCUCUCUCUCUUCUGUCAA	Cleavage	Putative Squamosa promoter-binding-like protein 17	1
mac-miR157b-5p	GSMUA_Achr9T27660_001	1	17.799	1	21	770	790	UUGACAGAAGAUAGAGAGCAC	GUGCUCUCUCUCUUCUGUCAA	Cleavage	Putative Squamosa promoter-binding-like protein 17	1
mac-miR157b-5p	GSMUA_Achr4T01450_001	1	17.907	1	21	755	775	UUGACAGAAGAUAGAGAGCAC	GUGCUCUCUCUCUUCUGUCAA	Cleavage	Whole genome shotgun sequence of line PN40024, scaffold_7.assembly12x (Fragment)	1
mac-miR157b-5p	GSMUA_Achr4T12470_001	1	21.083	1	21	815	835	UUGACAGAAGAUAGAGAGCAC	GUGCUCUCUCUCUUCUGUCAA	Cleavage	Putative uncharacterized protein Sb04g004940	1
mac-miR157b-5p	GSMUA_Achr7T02020_001	1	17.245	1	21	698	718	UUGACAGAAGAUAGAGAGCAC	GUGCUCUCUCUCUUCUGUCAA	Cleavage	Putative Squamosa promoter-binding-like protein 17	1
mac-miR157b-5p	GSMUA_Achr8T25550_001	1	16.246	1	21	692	712	UUGACAGAAGAUAGAGAGCAC	GUGCUCUCUCUCUUCUGUCAA	Cleavage	Putative Squamosa promoter-binding-like protein 17	1
mac-miR157b-5p	GSMUA_Achr9T20220_001	1	16.178	1	21	413	433	UUGACAGAAGAUAGAGAGCAC	GUGCUCUCUCUCUUCUGUCAA	Cleavage	Putative Squamosa promoter-binding-like protein 17	1
mac-miR157b-5p	GSMUA_Achr5T21990_001	1.5	23.579	1	21	1067	1087	UUGACAGAAGAUAGAGAGCAC	GUGCUCUCUCUCUUCUGUCAG	Cleavage	Putative Squamosa promoter-binding-like protein 12	1
mac-miR157b-5p	GSMUA_Achr5T25090_001	1.5	18.084	1	21	866	886	UUGACAGAAGAUAGAGAGCAC	GUGCUCUCUCUCUUCUGUCAG	Cleavage	Putative Squamosa promoter-binding-like protein 18	1
mac-miR157b-5p	GSMUA_Achr4T03880_001	1.5	20.347	1	21	620	640	UUGACAGAAGAUAGAGAGCAC	GUGCUCUCUCUCUUCUGUCAG	Cleavage	Putative Squamosa promoter-binding-like protein 17	1
mac-miR157b-5p	GSMUA_Achr2T06150_001	2	7.491	1	21	869	889	UUGACAGAAGAUAGAGAGCAC	GUGCUCUCUCUCUUCUGUCAU	Cleavage	Putative Squamosa promoter-binding-like protein 16	1
mac-miR157b-5p	GSMUA_Achr9T29330_001	2	15.895	1	21	836	856	UUGACAGAAGAUAGAGAGCAC	GUGCUCUCUCUCUUCUGUCAU	Cleavage	Putative OsSPL16 - SBP-box gene family member, expressed	1
mac-miR157b-5p	GSMUA_Achr9T01380_001	2	14.988	1	21	872	892	UUGACAGAAGAUAGAGAGCAC	GUGCUCUCUCUCUUCUGUCAU	Cleavage	Putative OsSPL16 - SBP-box gene family member, expressed	1
mac-miR157b-5p	GSMUA_AchrUn_randomT08380_001	2	12.77	1	21	878	898	UUGACAGAAGAUAGAGAGCAC	GUGCUCUCUCUCUUCUGUCAU	Cleavage	Putative Squamosa promoter-binding-like protein 18	1
mac-miR157b-5p	GSMUA_Achr6T06030_001	2	12.7	1	21	818	838	UUGACAGAAGAUAGAGAGCAC	GUGCUCUCUCUCUUCUGUCAU	Cleavage	Putative uncharacterized protein	1
mac-miR157b	GSMUA_Achr2T12060_001	3	18.603	1	22	1589	1610	GCUCUCUAUGCUUCUGUCAUCA	UGAUGGCAGUAGCAGAGAGGGC	Cleavage	RNA recognition motif containing protein, expressed	1
mac-miR157b	GSMUA_Achr7T18760_001	2.5	20.783	1	20	378	397	GCUCUCUAUGCUUCUGUCAU	GUGCCAGGAGUAUAGAGAGC	Cleavage	Uncharacterized protein At1g14870	1
mbg-miR159	GSMUA_Achr7T21560_001	3	21.19	1	21	584	604	UUUGGAUUGAAGGGAGCUCUA	UGGAGCUCCCUUCACUCCAAU	Cleavage	Putative Transcription factor GAMYB	1
mbg-miR159	GSMUA_Achr7T02510_001	3	20.653	1	21	1001	1021	UUUGGAUUGAAGGGAGCUCUA	UAGAGCUCCCUUCAGACCAAU	Cleavage	Hypothetical protein	1
mbg-miR159	GSMUA_AchrUn_randomT15100_001	3	21.964	1	21	1007	1027	UUUGGAUUGAAGGGAGCUCUA	UGGAGCUCCCUUCACUCCAAU	Cleavage	Putative Transcription factor GAMYB	1
mbg-miR159	GSMUA_Achr9T12880_001	3	14.905	1	20	419	438	UUUGGAUUGAAGGGAGCUCU	GGGGCUCUCUUCAGUCUGAA	Cleavage	Putative Nuclear polyadenylated RNA-binding protein 4	1
mbg-miR159	GSMUA_Achr4T32650_001	2.5	16.297	1	20	306	325	UUUGGAUUGAAGGGAGCUCU	AAAGCUCCAUUCGAUCCAAA	Cleavage	Chorismate mutase, chloroplastic	1
mac-miR319c	GSMUA_Achr7T21560_001	2.5	20.598	1	20	584	603	UUGGACUGAAGGGAGCUCCC	UGGAGCUCCCUUCACUCCAA	Cleavage	Putative Transcription factor GAMYB	1
mac-miR319c	GSMUA_AchrUn_randomT15100_001	2.5	21.915	1	20	1007	1026	UUGGACUGAAGGGAGCUCCC	UGGAGCUCCCUUCACUCCAA	Cleavage	Putative Transcription factor GAMYB	1
mac-miR319c	GSMUA_Achr9T12880_001	3	15.082	1	20	418	437	UUGGACUGAAGGGAGCUCCC	CGGGGCUCUCUUCAGUCUGA	Cleavage	Putative Nuclear polyadenylated RNA-binding protein 4	1
mac-miR319c	GSMUA_Achr9T24770_001	3	12.147	1	20	897	916	UUGGACUGAAGGGAGCUCCC	CGGCGAUCCCUUCAGUCCAA	Cleavage	Putative Cysteine-rich receptor-like protein kinase 15	1
mac-miR319m	GSMUA_Achr7T21560_001	2.5	20.598	1	20	584	603	UUGGACUGAAGGGAGCUCCC	UGGAGCUCCCUUCACUCCAA	Cleavage	Putative Transcription factor GAMYB	1
mac-miR319m	GSMUA_AchrUn_randomT15100_001	2.5	21.915	1	20	1007	1026	UUGGACUGAAGGGAGCUCCC	UGGAGCUCCCUUCACUCCAA	Cleavage	Putative Transcription factor GAMYB	1
mac-miR319m	GSMUA_Achr9T12880_001	3	15.082	1	21	417	437	UUGGACUGAAGGGAGCUCCCU	ACGGGGCUCUCUUCAGUCUGA	Cleavage	Putative Nuclear polyadenylated RNA-binding protein 4	1
mac-miR319m	GSMUA_Achr6T14430_001	3	18.858	1	21	583	602	UUGGACUGAAGGGAGCUCCCU	AGGGGGC-CCCUUCAGUCCAG	Cleavage	TCP family transcription factor, putative, expressed	1
mac-miR319m	GSMUA_Achr9T24770_001	3	12.147	1	21	896	916	UUGGACUGAAGGGAGCUCCCU	ACGGCGAUCCCUUCAGUCCAA	Cleavage	Putative Cysteine-rich receptor-like protein kinase 15	1
mac-miR160a	GSMUA_Achr6T18900_001	0.5	20.363	1	21	927	947	UGCCUGGCUCCCUGUAUGCCA	UGGCAUGCAGGGAGCCAGGCA	Cleavage	Putative Auxin response factor 22	1
mac-miR160a	GSMUA_Achr9T29480_001	0.5	23.511	1	21	1125	1145	UGCCUGGCUCCCUGUAUGCCA	UGGCAUGCAGGGAGCCAGGCA	Cleavage	Putative Auxin response factor 17	1
mac-miR160a	GSMUA_Achr5T18540_001	0	21.6	1	20	964	983	UGCCUGGCUCCCUGUAUGCC	GGCAUACAGGGAGCCAGGCA	Cleavage	Auxin response factor 18	1
mac-miR160a	GSMUA_Achr8T18930_001	0	24.69	1	20	1159	1178	UGCCUGGCUCCCUGUAUGCC	GGCAUACAGGGAGCCAGGCA	Cleavage	Auxin response factor 18	1
mac-miR160a	GSMUA_Achr4T18240_001	0	24.587	1	20	1162	1181	UGCCUGGCUCCCUGUAUGCC	GGCAUACAGGGAGCCAGGCA	Cleavage	Auxin response factor 18	1
mac-miR160a	GSMUA_Achr10T04600_001	1.5	19.743	1	21	1191	1211	UGCCUGGCUCCCUGUAUGCCA	UGGGAUGCAGGGAGCCAGGCA	Cleavage	Putative Auxin response factor 17	1
mac-miR160g-5p	GSMUA_Achr6T18900_001	0.5	20.363	1	21	927	947	UGCCUGGCUCCCUGUAUGCCA	UGGCAUGCAGGGAGCCAGGCA	Cleavage	Putative Auxin response factor 22	1
mac-miR160g-5p	GSMUA_Achr9T29480_001	0.5	23.511	1	21	1125	1145	UGCCUGGCUCCCUGUAUGCCA	UGGCAUGCAGGGAGCCAGGCA	Cleavage	Putative Auxin response factor 17	1
mac-miR160g-5p	GSMUA_Achr5T18540_001	0	21.6	1	20	964	983	UGCCUGGCUCCCUGUAUGCC	GGCAUACAGGGAGCCAGGCA	Cleavage	Auxin response factor 18	1
mac-miR160g-5p	GSMUA_Achr8T18930_001	0	24.69	1	20	1159	1178	UGCCUGGCUCCCUGUAUGCC	GGCAUACAGGGAGCCAGGCA	Cleavage	Auxin response factor 18	1
mac-miR160g-5p	GSMUA_Achr4T18240_001	0	24.587	1	20	1162	1181	UGCCUGGCUCCCUGUAUGCC	GGCAUACAGGGAGCCAGGCA	Cleavage	Auxin response factor 18	1
mac-miR160g-5p	GSMUA_Achr10T04600_001	1.5	19.743	1	21	1191	1211	UGCCUGGCUCCCUGUAUGCCA	UGGGAUGCAGGGAGCCAGGCA	Cleavage	Putative Auxin response factor 17	1
mac-miR160g	GSMUA_Achr8T33300_001	2.5	20.417	1	21	547	567	GCGUGCAAGGAGCCAAGCAUG	UGUGCCUGGCUCCUUGUAUGC	Cleavage	Hypothetical protein	1
mac-miR160g	GSMUA_Achr11T26410_001	3	17.45	1	21	330	350	GCGUGCAAGGAGCCAAGCAUG	UACGCGUGGCUCGUUGCACGC	Translation	Putative pentatricopeptide repeat-containing protein At1g68930	1
mac-miR162	GSMUA_Achr9T07690_001	3	21.607	1	20	529	548	UCGAUAAACCGCUGCGUCCA	UGGACCCCGCAGUUUAUCGA	Translation	Anthranilate synthase component I-1, chloroplastic	1
mac-miR162	GSMUA_Achr9T22680_001	0	22.32	1	21	110	130	GGAUGCAGAGGUUUAUCGACC	GGUCGAUAAACCUCUGCAUCC	Cleavage	Hypothetical protein	1
mac-miR162	GSMUA_AchrUn_randomT19060_001	3	11.163	1	20	340	359	GGAUGCAGAGGUUUAUCGAC	GUGGAUAAUCCUUUGCAUUC	Cleavage	Hypothetical protein	1
mac-miR162	GSMUA_Achr11T20710_001	3	24.218	1	20	111	130	GGAUGCAGAGGUUUAUCGAC	GUUGGUCAACAUCUGCAUCC	Translation	Nicotianamine synthase 3	2
mac-miR162	GSMUA_Achr11T20710_001	3	18.443	1	20	939	958	GGAUGCAGAGGUUUAUCGAC	GUUGGUCAACAUCUGCAUCC	Translation	Nicotianamine synthase 3	2
mac-miR162b	GSMUA_Achr9T07690_001	3	21.607	1	21	528	548	UCGAUAAACCGCUGCGUCCAG	UUGGACCCCGCAGUUUAUCGA	Translation	Anthranilate synthase component I-1, chloroplastic	1
mac-miR164e	GSMUA_Achr10T22350_001	1	21.096	1	20	720	739	UGGAGAAGCAGGGCACGUGC	GCCCGUGCCCUGCUUCUCCA	Cleavage	Protein CUP-SHAPED COTYLEDON 2	1
mac-miR164e	GSMUA_Achr5T00500_001	1	20.02	1	20	615	634	UGGAGAAGCAGGGCACGUGC	GCAAGUGCCCUGCUUCUCCA	Cleavage	no apical meristem protein, putative, expressed	1
mac-miR164e	GSMUA_Achr9T22210_001	2.5	20.877	1	21	455	475	UGGAGAAGCAGGGCACGUGCA	UGCAUGUGCUCUGCGUCUCCA	Cleavage	Putative E3 ubiquitin-protein ligase At4g11680	1
mac-miR164e	GSMUA_Achr5T26640_001	1.5	16.154	1	20	615	634	UGGAGAAGCAGGGCACGUGC	GCAAGUGUCCUGCUUCUCCA	Cleavage	NAC domain-containing protein 21/22	1
mac-miR164e	GSMUA_Achr3T23360_001	1.5	19.875	1	20	588	607	UGGAGAAGCAGGGCACGUGC	GCAGGUGUCCUGCUUCUCCA	Cleavage	Putative NAC domain-containing protein 21/22	1
mac-miR164e	GSMUA_Achr9T06850_001	2.5	18.029	1	21	993	1013	UGGAGAAGCAGGGCACGUGCA	UGCACGUGCUCUAUUUCUUCA	Translation	expressed protein	1
mac-miR164e	GSMUA_Achr9T12130_001	3	15.974	1	21	512	532	UGGAGAAGCAGGGCACGUGCA	UGUGCUUGCUCUGCUUCUCUA	Cleavage	disease resistance protein, putative, expressed	1
mac-miR164e	GSMUA_Achr9T27530_001	2.5	22.471	1	21	617	637	UGGAGAAGCAGGGCACGUGCA	UCUACGUGACCUGCUUCUCCA	Cleavage	no apical meristem protein, putative, expressed	1
mac-miR164e	GSMUA_Achr6T30050_001	2	23.303	1	20	603	622	UGGAGAAGCAGGGCACGUGC	GCAGGUGACCUGCUUCUCCA	Cleavage	Putative NAC domain-containing protein 21/22	1
mac-miR164e	GSMUA_Achr6T30570_001	3	13.766	1	20	618	637	UGGAGAAGCAGGGCACGUGC	CAACGUGACCUGCUUCUCCA	Cleavage	no apical meristem protein, putative, expressed	1
mac-miR164e	GSMUA_Achr7T15220_001	3	21.469	1	20	311	330	UGGAGAAGCAGGGCACGUGC	UUGCUUGCCCUGCUUCUCCA	Cleavage	UDP-glucuronic acid decarboxylase 1	1
mac-miR164e	GSMUA_Achr7T11500_001	3	17.809	1	20	594	613	UGGAGAAGCAGGGCACGUGC	CCAUGUGACCUGCUUCUCCG	Cleavage	no apical meristem protein, putative, expressed	1
mac-miR164e	GSMUA_Achr11T25720_001	3	22.692	1	20	624	643	UGGAGAAGCAGGGCACGUGC	CCAAGUGUCCUGCUUCUCCG	Cleavage	NAC domain-containing protein 21/22	1
mac-miR164e	GSMUA_Achr4T26960_001	3	22.094	1	20	848	867	UGGAGAAGCAGGGCACGUGC	GCACAUGUUUUGCUUUUCCA	Cleavage	E3 ubiquitin-protein ligase BRE1-like 1	1
mac-miR166	GSMUA_Achr8T02960_001	1.5	21.098	1	20	531	550	UCGGACCAGGCUUCAUUCCC	UGGAAUGAAGCCUGGUCCGG	Cleavage	Homeobox-leucine zipper protein HOX32	1
mac-miR166	GSMUA_Achr2T13050_001	2	24.923	1	20	585	604	UCGGACCAGGCUUCAUUCCC	UGGGAUGAAGCCUGGUCCGG	Cleavage	Homeobox-leucine zipper protein HOX32	1
mac-miR166	GSMUA_Achr5T18530_001	2	21.442	1	20	546	565	UCGGACCAGGCUUCAUUCCC	UGGGAUGAAGCCUGGUCCGG	Cleavage	Homeobox-leucine zipper protein HOX9	1
mac-miR166	GSMUA_Achr8T20090_001	2	20.692	1	20	555	574	UCGGACCAGGCUUCAUUCCC	UGGGAUGAAGCCUGGUCCGG	Cleavage	Homeobox-leucine zipper protein ATHB-15	1
mac-miR166	GSMUA_Achr4T31660_001	2	21.925	1	20	591	610	UCGGACCAGGCUUCAUUCCC	UGGGAUGAAGCCUGGUCCGG	Cleavage	Homeobox-leucine zipper protein HOX32	1
mac-miR166	GSMUA_Achr7T01060_001	2	21.888	1	20	588	607	UCGGACCAGGCUUCAUUCCC	UGGGAUGAAGCCUGGUCCGG	Cleavage	Homeobox-leucine zipper protein HOX32	1
mac-miR166	GSMUA_Achr5T02420_001	2	23.809	1	20	651	670	UCGGACCAGGCUUCAUUCCC	UGGGAUGAAGCCUGGUCCGG	Cleavage	Homeobox-leucine zipper protein HOX32	1
mac-miR166	GSMUA_Achr8T02070_001	3	16.366	1	20	2880	2899	UCGGACCAGGCUUCAUUCCC	AGCAAUGCAGCCUGGUCCGA	Cleavage	Putative 2-oxoglutarate dehydrogenase, mitochondrial	1
mac-miR166b	GSMUA_Achr5T16790_001	3	24.876	1	21	71	91	GGAAUGUUGUCUGGCUCGGGG	UCCCGAGCCAGAGGACGUUCG	Translation	Hypothetical protein	1
mac-miR166b	GSMUA_Achr8T14530_001	3	22.533	1	21	1068	1088	GGAAUGUUGUCUGGCUCGGGG	UCCCGCGCUGGAUAAUAUUCC	Cleavage	pectinacetylesterase domain containing protein, expressed	1
mac-miR166b	GSMUA_Achr8T04590_001	3	10.186	1	21	519	539	GGAAUGUUGUCUGGCUCGGGG	CCUCAAGCCAGAAAACAUUCU	Translation	SRPK4, putative, expressed	1
mac-miR166b	GSMUA_Achr5T12380_001	3	14.852	1	21	1680	1700	GGAAUGUUGUCUGGCUCGGGG	CCUCAAGCCUGACAACAUUCU	Cleavage	Putative U-box domain-containing protein 33	1
mac-miR166c-5p	GSMUA_Achr8T04590_001	2.5	10.186	1	21	519	539	GGAAUGUUGUCUGGCUCGAGG	CCUCAAGCCAGAAAACAUUCU	Translation	SRPK4, putative, expressed	1
mac-miR166c-5p	GSMUA_Achr5T12380_001	2.5	14.852	1	21	1680	1700	GGAAUGUUGUCUGGCUCGAGG	CCUCAAGCCUGACAACAUUCU	Cleavage	Putative U-box domain-containing protein 33	1
mac-miR166c-5p	GSMUA_Achr4T29250_001	2.5	15.472	1	20	146	164	GGAAUGUUGUCUGGCUCGAG	CUCGAGCU-GACAACAUUCC	Cleavage	GDSL esterase/lipase At5g33370	1
mac-miR166c-3p	GSMUA_Achr8T02960_001	1.5	21.098	1	20	531	550	UCGGACCAGGCUUCAUUCCC	UGGAAUGAAGCCUGGUCCGG	Cleavage	Homeobox-leucine zipper protein HOX32	1
mac-miR166c-3p	GSMUA_Achr2T13050_001	2	24.923	1	20	585	604	UCGGACCAGGCUUCAUUCCC	UGGGAUGAAGCCUGGUCCGG	Cleavage	Homeobox-leucine zipper protein HOX32	1
mac-miR166c-3p	GSMUA_Achr5T18530_001	2	21.442	1	20	546	565	UCGGACCAGGCUUCAUUCCC	UGGGAUGAAGCCUGGUCCGG	Cleavage	Homeobox-leucine zipper protein HOX9	1
mac-miR166c-3p	GSMUA_Achr8T20090_001	2	20.692	1	20	555	574	UCGGACCAGGCUUCAUUCCC	UGGGAUGAAGCCUGGUCCGG	Cleavage	Homeobox-leucine zipper protein ATHB-15	1
mac-miR166c-3p	GSMUA_Achr4T31660_001	2	21.925	1	20	591	610	UCGGACCAGGCUUCAUUCCC	UGGGAUGAAGCCUGGUCCGG	Cleavage	Homeobox-leucine zipper protein HOX32	1
mac-miR166c-3p	GSMUA_Achr7T01060_001	2	21.888	1	20	588	607	UCGGACCAGGCUUCAUUCCC	UGGGAUGAAGCCUGGUCCGG	Cleavage	Homeobox-leucine zipper protein HOX32	1
mac-miR166c-3p	GSMUA_Achr5T02420_001	2	23.809	1	20	651	670	UCGGACCAGGCUUCAUUCCC	UGGGAUGAAGCCUGGUCCGG	Cleavage	Homeobox-leucine zipper protein HOX32	1
mac-miR166c-3p	GSMUA_Achr8T02070_001	3	16.366	1	20	2880	2899	UCGGACCAGGCUUCAUUCCC	AGCAAUGCAGCCUGGUCCGA	Cleavage	Putative 2-oxoglutarate dehydrogenase, mitochondrial	1
mac-miR167c	GSMUA_Achr4T05430_001	3	15.428	1	21	1095	1115	UGAAGCUGCCAGCAUGAUCUG	CAGAUUAUCUUUGCAGCUUCA	Translation	Putative tRNA-specific adenosine deaminase 1	1
mac-miR167c	GSMUA_Achr5T05020_001	3	22.436	1	21	332	352	UGAAGCUGCCAGCAUGAUCUG	UAGAUGAUGAUGGUGGCUUCA	Cleavage	Putative U-box domain-containing protein 52	1
mac-miR167c	GSMUA_Achr2T17210_001	3	22.568	1	20	179	198	UGAAGCUGCCAGCAUGAUCU	UGAUCUUGCUUGCAGCUUCA	Translation	Cytochrome c biogenesis protein CCS1, chloroplastic	1
mac-miR167d	GSMUA_Achr4T05430_001	3	15.428	1	22	1094	1115	UGAAGCUGCCAGCAUGAUCUGG	CCAGAUUAUCUUUGCAGCUUCA	Translation	Putative tRNA-specific adenosine deaminase 1	1
mac-miR167d	GSMUA_Achr5T05020_001	3	22.436	1	22	331	352	UGAAGCUGCCAGCAUGAUCUGG	CUAGAUGAUGAUGGUGGCUUCA	Cleavage	Putative U-box domain-containing protein 52	1
mac-miR167d	GSMUA_Achr2T17210_001	3	22.568	1	20	179	198	UGAAGCUGCCAGCAUGAUCU	UGAUCUUGCUUGCAGCUUCA	Translation	Cytochrome c biogenesis protein CCS1, chloroplastic	1
mac-miR169h	GSMUA_Achr1T13620_001	3	19.003	1	20	140	159	UAGCCAAGGAUGACUUGCCU	AGGCAGGUCGUCCUCGGUUA	Cleavage	Hypothetical protein	1
mac-miR169h	GSMUA_Achr8T28000_001	3	23.532	1	20	367	386	UAGCCAAGGAUGACUUGCCU	GGGCAUGUUAUUCUUGGCUG	Cleavage	Glutamate synthase [NADH], amyloplastic	1
mac-miR172b	GSMUA_Achr10T10150_001	3	19.603	1	20	1149	1168	UGAAUCUUAAUGAUGCUACA	UGUGGCAUUGUUUAGAUUCG	Cleavage	Putative expressed protein	1
mac-miR172b	GSMUA_Achr7T07990_001	3	20.877	1	20	531	550	UGAAUCUUAAUGAUGCUACA	UGUAGUAUCAGCAAGAUUUA	Translation	amine oxidase-related, putative, expressed	1
mac-miR172c	GSMUA_Achr10T10150_001	3	19.603	1	20	1149	1168	UGAAUCUUAAUGAUGCUACA	UGUGGCAUUGUUUAGAUUCG	Cleavage	Putative expressed protein	1
mac-miR172c	GSMUA_Achr7T07990_001	3	20.877	1	20	531	550	UGAAUCUUAAUGAUGCUACA	UGUAGUAUCAGCAAGAUUUA	Translation	amine oxidase-related, putative, expressed	1
mbg-miR397a	GSMUA_Achr3T15320_001	1	12.109	1	21	675	695	UCAUUGAGUGCAGCGUUGAUG	CAUCAACGCUGCCCUCAAUGA	Translation	Laccase-2	1
mbg-miR397a	GSMUA_Achr9T03350_001	1.5	12.86	1	21	699	719	UCAUUGAGUGCAGCGUUGAUG	CAUCAACGCUGCACUCAACGA	Cleavage	Laccase-4	1
mbg-miR397a	GSMUA_Achr11T24220_001	1	18.492	1	21	672	692	UCAUUGAGUGCAGCGUUGAUG	CAUCAACGCGGCACUCAAUGA	Cleavage	Laccase-22	1
mbg-miR397a	GSMUA_Achr6T33870_001	1.5	16.395	1	21	666	686	UCAUUGAGUGCAGCGUUGAUG	CAUCAACGCUGCAGUCAAUGG	Cleavage	Laccase-25	1
mbg-miR397a	GSMUA_Achr8T20780_001	1.5	17.32	1	20	697	716	UCAUUGAGUGCAGCGUUGAU	AUCAACGCUGCACUCAACGA	Cleavage	Laccase-17	1
mbg-miR397a	GSMUA_Achr9T03380_001	1.5	12.386	1	20	670	689	UCAUUGAGUGCAGCGUUGAU	AUCAACGCUGCACUCAACGA	Cleavage	Laccase-4	1
mbg-miR397a	GSMUA_Achr2T16380_001	1.5	12.669	1	20	709	728	UCAUUGAGUGCAGCGUUGAU	AUCAACGCUGCACUCAACGA	Cleavage	Laccase-4	1
mbg-miR397a	GSMUA_Achr6T34080_001	1.5	12.411	1	20	688	707	UCAUUGAGUGCAGCGUUGAU	AUCAACGCUGCACUCAACGA	Cleavage	Laccase-17	1
mbg-miR397a	GSMUA_Achr6T35540_001	2	16.991	1	21	696	716	UCAUUGAGUGCAGCGUUGAUG	UAUCAACGCUGCCCUCAAUGC	Translation	Putative pectinesterase/pectinesterase inhibitor 28	1
mbg-miR397a	GSMUA_Achr6T33880_001	2.5	12.132	1	21	654	674	UCAUUGAGUGCAGCGUUGAUG	CAUCAACUCUGCACUCAAUAA	Cleavage	Laccase-25	1
mbg-miR397a	GSMUA_Achr6T33600_001	2.5	18.275	1	21	675	695	UCAUUGAGUGCAGCGUUGAUG	CAUCAACGCCGCACUCAACGA	Cleavage	Laccase-22	1
mbg-miR397a	GSMUA_Achr9T03700_001	2.5	13.877	1	21	681	701	UCAUUGAGUGCAGCGUUGAUG	CAUCAACGCAGCACUCAACGA	Cleavage	Laccase-22	1
mbg-miR397a	GSMUA_Achr5T25890_001	3	22.16	1	20	1051	1070	UCAUUGAGUGCAGCGUUGAU	GCCAACGCUGCAUUCGAUGA	Cleavage	Putative S-(hydroxymethyl)glutathione dehydrogenase	1
mbg-miR397a	GSMUA_Achr2T15830_001	3	23.301	1	21	66	86	UCAUUGAGUGCAGCGUUGAUG	CAUCGACGUGGUGCUCAAUGA	Cleavage	Putative Heat shock 70 kDa protein 4L	1
mbg-miR397a	GSMUA_Achr6T05000_001	2	17.954	1	20	628	647	UCAUUGAGUGCAGCGUUGAU	AUCAACGCUGCUGUCAAUGA	Translation	Laccase-17	1
mbg-miR397a	GSMUA_Achr6T31580_001	3	16.672	1	21	1377	1397	UCAUUGAGUGCAGCGUUGAUG	UAUUGAUGAUGCACUUAAUGA	Cleavage	cbbY protein-related, putative, expressed	1
mbg-miR397a	GSMUA_Achr1T17970_001	3	16.79	1	20	418	437	UCAUUGAGUGCAGCGUUGAU	CUCAACGCUGCAAUUGAUGA	Cleavage	Whole genome shotgun sequence of line PN40024, scaffold_31.assembly12x (Fragment)	1
mbg-miR397a	GSMUA_Achr1T01440_001	2.5	10.213	1	20	4	23	UCAUUGAGUGCAGCGUUGAU	ACCAACGUUGCAAUCAAUGA	Cleavage	Hypothetical protein	1
mbg-miR399a	GSMUA_Achr6T14160_001	2	17.399	1	20	742	761	GUGCAGUUCUCCUCUUGGCA	UGCCAAAAGGAGAAUUGUAC	Cleavage	Probable WRKY transcription factor 19	1
mbg-miR399a	GSMUA_Achr10T15170_001	2.5	22.99	1	20	295	314	GUGCAGUUCUCCUCUUGGCA	UGCCCGGAGGAGAGCUGCAU	Cleavage	Putative Zinc finger protein NUTCRACKER	1
mbg-miR399a	GSMUA_Achr4T24990_001	3	18.135	1	20	429	448	GUGCAGUUCUCCUCUUGGCA	AGCCAAGGAGAGAGCUGCAC	Cleavage	Hypothetical protein	1
mbg-miR399a	GSMUA_Achr5T28600_001	3	22.5	1	20	747	766	GUGCAGUUCUCCUCUUGGCA	UACCGAGAGGAGAAUUGCAA	Cleavage	Putative expressed protein	1
mbg-miR399a	GSMUA_Achr6T03900_001	3	20.646	1	20	6	25	GUGCAGUUCUCCUCUUGGCA	UGCCGAGAAGAGAACUCCAC	Cleavage	Putative expressed protein	1
mbg-miR399a	GSMUA_Achr2T19770_001	3	17.511	1	20	912	931	GUGCAGUUCUCCUCUUGGCA	UACUAGGAGGAGAAUUGCAU	Cleavage	Putative Exportin-2	1
mbg-miR399a	GSMUA_Achr9T06520_001	3	13.858	1	20	1395	1414	GUGCAGUUCUCCUCUUGGCA	UGCCAAGAGGAAGAAUGCAC	Translation	Whole genome shotgun sequence of line PN40024, scaffold_28.assembly12x (Fragment)	1
mbg-miR399a	GSMUA_Achr4T03580_001	3	18.717	1	21	1196	1216	UGCCAAAGGAGAAUUGCCCUG	CAUGGCAGCUCUCUUUUGGCA	Cleavage	2-oxoglutarate/malate translocator, chloroplastic	1
mbg-miR399a	GSMUA_Achr8T15350_001	2.5	21.404	1	20	1508	1527	UGCCAAAGGAGAAUUGCCCU	AGAGCAAUUCAUCUUUGGCA	Translation	DEAD-box ATP-dependent RNA helicase 37	1
mbg-miR399a	GSMUA_AchrUn_randomT11640_001	3	22.059	1	20	916	935	UGCCAAAGGAGAAUUGCCCU	AAGGCAAUUCUUCGUUGGCA	Cleavage	Hypothetical protein	1
mac-miR4995	GSMUA_Achr4T28160_001	3	16.113	1	21	104	124	AGGCAGUGGCUUGGUUAAGGG	CCAUUAGCCAAGCUACUGCCC	Cleavage	Bifunctional aspartokinase/homoserine dehydrogenase 1, chloroplastic	1
mac-miR4995	GSMUA_Achr10T11090_001	3	13.999	1	21	257	277	AGGCAGUGGCUUGGUUAAGGG	CCCAUAGCCAGGCUGCUGCCU	Cleavage	Hypothetical protein	1
mac-miR4995	GSMUA_Achr6T16010_001	3	13.626	1	20	176	195	AGGCAGUGGCUUGGUUAAGG	UCUUUGUCAAGCCGCUGCCU	Cleavage	F-box protein At2g32560	1
mac-miR4995	GSMUA_Achr3T14040_001	3	15.414	1	20	117	136	AGGCAGUGGCUUGGUUAAGG	CCUCAACAAGGCUACUGCCU	Cleavage	Putative zinc knuckle domain containing protein, expressed	1
mac-miR5538	GSMUA_Achr4T10640_001	2.5	18.133	1	20	1016	1035	ACUGAACUCAAUCACUUGCU	AGAGAGUGAGUGAGUUCAGU	Translation	Dihydroflavonol-4-reductase	1
